# Supplementary material for: Uricase-Expressing Engineered Macrophages Alleviate Murine Hyperuricemia
Source: Biomedicines. 2024 Nov 14;12(11):2602. doi: 10.3390/biomedicines12112602 (PMC11592275; doi:10.3390/biomedicines12112602)
Supplement: Supplementary file 1 [file biomedicines-12-02602-s001.zip]

Archive with 1 entries (1 files):
- biomedicines-3276382-supplementary.pdf
